# Supplementary material for: Notes on black elytron species of Pyrrhalta Joannis and the description of a new species from China (Coleoptera, Chrysomelidae, Galerucinae)
Source: Zookeys. 2013 Apr 12;(289):41–56. doi: 10.3897/zookeys.289.4266 (PMC3677389; doi:10.3897/zookeys.289.4266)
Supplement: XML Treatment for Pyrrhalta fossata [file zookeys.289.4266-treatment1.xml]

<!DOCTYPE tp:taxon-treatment
  PUBLIC "-//TaxonX//DTD Taxonomic Treatment Publishing DTD v0 20100105//EN" "tax-treatment-NSO.dtd">
<tp:taxon-treatment xmlns:tp="http://www.plazi.org/taxpub"><tp:treatment-meta><mixed-citation publication-type="journal"><person-group><name><surname>Nie</surname><given-names>Rui-E</given-names></name><name><surname>Zhou</surname><given-names>Da-Kang</given-names></name><name><surname>Xue</surname><given-names>Huai-Jun</given-names></name><name><surname>Yang</surname><given-names>Xing-Ke</given-names></name></person-group><article-title>Notes on black elytron species of 
                    <italic>Pyrrhalta</italic> Joannis and the description of a new species from China (Coleoptera, Chrysomelidae, Galerucinae)</article-title><source>Zookeys</source><day>12</day><month>4</month><year>2013</year><volume>2013</volume><issue>289</issue><fpage>41</fpage><lpage>56</lpage><pub-id pub-id-type="doi">10.3897/zookeys.289.4266</pub-id></mixed-citation></tp:treatment-meta><tp:nomenclature><label>1.</label><tp:taxon-name>
                            <tp:taxon-name-part taxon-name-part-type="genus">Pyrrhalta</tp:taxon-name-part>
                            <tp:taxon-name-part taxon-name-part-type="species">fossata</tp:taxon-name-part>
                        <object-id xmlns:xlink="http://www.w3.org/1999/xlink" xlink:type="simple">http://species-id.net/wiki/Pyrrhalta_fossata</object-id>
								</tp:taxon-name><tp:taxon-authority>(Chen, 1942)</tp:taxon-authority><xref ref-type="fig" rid="F1">Figs 1–2</xref><xref ref-type="fig" rid="F4">, 42</xref><tp:nomenclature-citation-list><tp:nomenclature-citation><tp:taxon-name>Galerucella fossata</tp:taxon-name><comment> Chen, 1942: 19.</comment></tp:nomenclature-citation><tp:nomenclature-citation><tp:taxon-name>Pyrrhalta fossata</tp:taxon-name><comment>: Gressitt &amp; Kimoto, 1963: 439, 449.</comment></tp:nomenclature-citation><tp:nomenclature-citation><tp:taxon-name>Neogalerucella fossata</tp:taxon-name><comment>: Beenen, 2010: 449.</comment></tp:nomenclature-citation></tp:nomenclature-citation-list></tp:nomenclature><tp:treatment-sec sec-type="Specimens examined"><title>Specimens examined.</title><p>Type material: Holotype: ♀, re-written (original label is in Chinese): China, Sichuan, Kangding, 25-VIII-1939, collector unknown (IZAS).</p></tp:treatment-sec><tp:treatment-sec sec-type="Distribution"><title>Distribution.</title><p>China (Sichuan).</p></tp:treatment-sec><tp:treatment-sec sec-type="Notes"><title>Notes.</title><p>Holotype of this species was diagnosed as male in the original description without being dissected (<xref ref-type="bibr" rid="B5">Chen 1942</xref>). Actually the holotype is female. Its spermatheca is illustrated here (<xref ref-type="fig" rid="F4">Fig. 42</xref>). The updated catalogue of <tp:taxon-name>Galerucinae</tp:taxon-name> (<xref ref-type="bibr" rid="B3">Beenen 2010</xref>) <!--PageBreak-->showed that this species belonged to a subgenus <italic><tp:taxon-name>Neogalerucella</tp:taxon-name></italic> of <italic><tp:taxon-name>Galerucella</tp:taxon-name></italic>. In this study, we found that the disc of pronotum is entirely covered by hairs. So we think that this species should be remained in <italic><tp:taxon-name>Pyrrhalta</tp:taxon-name></italic>.</p><!--PageBreak--><fig id="F1" position="float" orientation="portrait"><label>Figures 1–12.</label><caption><p>Habitus. <bold>1–2</bold> <italic><tp:taxon-name>Pyrrhalta fossata</tp:taxon-name></italic> (holotype) <bold>3–4</bold> <italic><tp:taxon-name>Pyrrhalta huangshana</tp:taxon-name></italic> (holotype) <bold>5–6</bold> <italic><tp:taxon-name>Pyrrhalta martensi</tp:taxon-name></italic> (paratype) <bold>7–8</bold> <italic><tp:taxon-name>Pyrrhalta meghalayana</tp:taxon-name></italic> (paratype) <bold>9–10</bold> <italic><tp:taxon-name>Pyrrhalta metallica</tp:taxon-name></italic> <bold>11–12</bold> <italic><tp:taxon-name>Pyrrhalta orientalis</tp:taxon-name></italic> (holotype).</p></caption><graphic xmlns:xlink="http://www.w3.org/1999/xlink" xlink:href="ZooKeys-289-041-g001.jpg" position="float" orientation="portrait" xlink:type="simple"/></fig></tp:treatment-sec><tp:treatment-sec><!--Section generated to contain objects referenced in tp:taxon-treatment.--><fig id="F4" position="float" orientation="portrait"><label>Figures 36–43.</label><caption><p>Aedeagus / spermatheca <bold>36–37</bold> <italic><tp:taxon-name>Pyrrhalta sulcatipennis</tp:taxon-name></italic> (holotype, <bold>36</bold> dorsal view <bold>37</bold> lateral view) <bold>38–39</bold> <italic><tp:taxon-name>Pyrrhalta tianmuensis</tp:taxon-name></italic> (<bold>38</bold> dorsal view <bold>39</bold> lateral view) <bold>40–41</bold> <italic><tp:taxon-name>Pyrrhalta warchalowskii</tp:taxon-name></italic> (<xref ref-type="bibr" rid="B4">Bezděk 2007</xref> orig., <bold>40</bold> dorsal view <bold>41</bold> lateral view) <bold>42</bold> spermatheca of <italic><tp:taxon-name>Pyrrhalta fossata</tp:taxon-name></italic> (holotype) <bold>43</bold> spermatheca of <italic><tp:taxon-name>Pyrrhalta xizangana</tp:taxon-name></italic> (paratype).</p></caption><graphic xmlns:xlink="http://www.w3.org/1999/xlink" xlink:href="ZooKeys-289-041-g004.jpg" position="float" orientation="portrait" xlink:type="simple"/></fig></tp:treatment-sec><ref-list><ref id="B4"><mixed-citation xmlns:xlink="http://www.w3.org/1999/xlink" xlink:type="simple"><person-group><name name-style="western"><surname>Bezděk</surname><given-names>J</given-names></name></person-group> (<year>2007</year>)<article-title> Notes on the Galerucini from India and Sri Lanka, with description of <italic>Pyrrhalta warchalowskii</italic> n. sp from Tamil Nadu state, India (Coleoptera: Chrysomelidae: Galerucinae).</article-title><source>Genus </source><volume>18</volume>: <fpage>603</fpage>-<lpage>612</lpage>.</mixed-citation></ref><ref id="B5"><mixed-citation xmlns:xlink="http://www.w3.org/1999/xlink" xlink:type="simple"><person-group><name name-style="western"><surname>Chen</surname><given-names>SH</given-names></name></person-group> (<year>1942</year>)<article-title> Galerucinae nouveaux de la Faune Chinoise.</article-title><source>Notes d’Entomologie Chinoise </source><volume>9</volume>: <fpage>1</fpage>-<lpage>67</lpage>.</mixed-citation></ref><ref id="B3"><mixed-citation xmlns:xlink="http://www.w3.org/1999/xlink" xlink:type="simple"><person-group><name name-style="western"><surname>Beenen</surname><given-names>R</given-names></name></person-group> (<year>2010</year>)<source> Galerucinae. In: Löbl I &amp; Smetana A (Ed.) Catalogue of the Palaearctic Coleoptera 6: 74–75, 443–491. Apollo Books, Stenstrup.</source></mixed-citation></ref></ref-list></tp:taxon-treatment>
