# Supplementary material for: Notes on black elytron species of Pyrrhalta Joannis and the description of a new species from China (Coleoptera, Chrysomelidae, Galerucinae)
Source: Zookeys. 2013 Apr 12;(289):41–56. doi: 10.3897/zookeys.289.4266 (PMC3677389; doi:10.3897/zookeys.289.4266)
Supplement: XML Treatment for Pyrrhalta huangshana [file zookeys.289.4266-treatment2.xml]

<!DOCTYPE tp:taxon-treatment
  PUBLIC "-//TaxonX//DTD Taxonomic Treatment Publishing DTD v0 20100105//EN" "tax-treatment-NSO.dtd">
<tp:taxon-treatment xmlns:tp="http://www.plazi.org/taxpub"><tp:treatment-meta><mixed-citation publication-type="journal"><person-group><name><surname>Nie</surname><given-names>Rui-E</given-names></name><name><surname>Zhou</surname><given-names>Da-Kang</given-names></name><name><surname>Xue</surname><given-names>Huai-Jun</given-names></name><name><surname>Yang</surname><given-names>Xing-Ke</given-names></name></person-group><article-title>Notes on black elytron species of 
                    <italic>Pyrrhalta</italic> Joannis and the description of a new species from China (Coleoptera, Chrysomelidae, Galerucinae)</article-title><source>Zookeys</source><day>12</day><month>4</month><year>2013</year><volume>2013</volume><issue>289</issue><fpage>41</fpage><lpage>56</lpage><pub-id pub-id-type="doi">10.3897/zookeys.289.4266</pub-id></mixed-citation></tp:treatment-meta><tp:nomenclature><label>2.</label><tp:taxon-name>
                            <tp:taxon-name-part taxon-name-part-type="genus">Pyrrhalta</tp:taxon-name-part>
                            <tp:taxon-name-part taxon-name-part-type="species">huangshana</tp:taxon-name-part>
                        <object-id xmlns:xlink="http://www.w3.org/1999/xlink" xlink:type="simple">http://species-id.net/wiki/Pyrrhalta_huangshana</object-id>
								</tp:taxon-name><tp:taxon-authority>Chen, 1964</tp:taxon-authority><xref ref-type="fig" rid="F1">Figs 3–4</xref><xref ref-type="fig" rid="F3">, 24–25</xref><tp:nomenclature-citation-list><tp:nomenclature-citation><tp:taxon-name>Pyrrhalta huangshana</tp:taxon-name><comment> Chen, 1964: 207.</comment></tp:nomenclature-citation></tp:nomenclature-citation-list></tp:nomenclature><tp:treatment-sec sec-type="Specimens examined"><title>Specimens examined.</title><p>Type material: Holotype: ♂, re-written (original label is in Chinese): China, Anhui, Huang Mountain, 5-VIII-1936, collector unknown (IZAS).</p></tp:treatment-sec><tp:treatment-sec sec-type="Distribution"><title>Distribution.</title><p>China (Anhui).</p></tp:treatment-sec><tp:treatment-sec sec-type="Notes"><title>Notes.</title><p>Aedeagus of the holotype is illustrated here (<xref ref-type="fig" rid="F3">Figs 24-25</xref>), dorsal view: asymmetrical but nearly parallel-sided, tapered at extreme apex which is subacute; dorsal opening largely on the left side; lateral view: gradually tapering to a subacute tip, slightly arched on the left side, nearly semi - circular on right side.</p></tp:treatment-sec><tp:treatment-sec><!--Section generated to contain objects referenced in tp:taxon-treatment.--><fig id="F1" position="float" orientation="portrait"><label>Figures 1–12.</label><caption><p>Habitus. <bold>1–2</bold> <italic><tp:taxon-name>Pyrrhalta fossata</tp:taxon-name></italic> (holotype) <bold>3–4</bold> <italic><tp:taxon-name>Pyrrhalta huangshana</tp:taxon-name></italic> (holotype) <bold>5–6</bold> <italic><tp:taxon-name>Pyrrhalta martensi</tp:taxon-name></italic> (paratype) <bold>7–8</bold> <italic><tp:taxon-name>Pyrrhalta meghalayana</tp:taxon-name></italic> (paratype) <bold>9–10</bold> <italic><tp:taxon-name>Pyrrhalta metallica</tp:taxon-name></italic> <bold>11–12</bold> <italic><tp:taxon-name>Pyrrhalta orientalis</tp:taxon-name></italic> (holotype).</p></caption><graphic xmlns:xlink="http://www.w3.org/1999/xlink" xlink:href="ZooKeys-289-041-g001.jpg" position="float" orientation="portrait" xlink:type="simple"/></fig><fig id="F3" position="float" orientation="portrait"><label>Figures 24–35.</label><caption><p>Aedeagus. <bold>24–25</bold> <italic><tp:taxon-name>Pyrrhalta huangshana</tp:taxon-name></italic> (holotype, <bold>24</bold> dorsal view <bold>25</bold> lateral view) <bold>26–27</bold> <italic><tp:taxon-name>Pyrrhalta martensi</tp:taxon-name></italic> (<bold>26</bold> dorsal view <bold>27</bold> lateral view) <bold>28–29</bold> <italic><tp:taxon-name>Pyrrhalta meghalayana</tp:taxon-name></italic> (paratype, <bold>28</bold> dorsal view <bold>29</bold> lateral view) <bold>30–31</bold> <italic><tp:taxon-name>Pyrrhalta metallica</tp:taxon-name></italic> (<bold>30</bold> dorsal view <bold>31</bold> lateral view) <bold>32–33</bold> <italic><tp:taxon-name>Pyrrhalta orientalis</tp:taxon-name></italic> (<bold>32</bold> dorsal view <bold>33</bold> lateral view) <bold>34–35</bold> <italic><tp:taxon-name>Pyrrhalta subaenea</tp:taxon-name></italic> (syntype, <bold>34</bold> dorsal view <bold>35</bold> lateral view).</p></caption><graphic xmlns:xlink="http://www.w3.org/1999/xlink" xlink:href="ZooKeys-289-041-g003.jpg" position="float" orientation="portrait" xlink:type="simple"/></fig></tp:treatment-sec></tp:taxon-treatment>
