# Supplementary material for: Notes on black elytron species of Pyrrhalta Joannis and the description of a new species from China (Coleoptera, Chrysomelidae, Galerucinae)
Source: Zookeys. 2013 Apr 12;(289):41–56. doi: 10.3897/zookeys.289.4266 (PMC3677389; doi:10.3897/zookeys.289.4266)
Supplement: XML Treatment for Pyrrhalta subaenea [file zookeys.289.4266-treatment7.xml]

<!DOCTYPE tp:taxon-treatment
  PUBLIC "-//TaxonX//DTD Taxonomic Treatment Publishing DTD v0 20100105//EN" "tax-treatment-NSO.dtd">
<tp:taxon-treatment xmlns:tp="http://www.plazi.org/taxpub"><tp:treatment-meta><mixed-citation publication-type="journal"><person-group><name><surname>Nie</surname><given-names>Rui-E</given-names></name><name><surname>Zhou</surname><given-names>Da-Kang</given-names></name><name><surname>Xue</surname><given-names>Huai-Jun</given-names></name><name><surname>Yang</surname><given-names>Xing-Ke</given-names></name></person-group><article-title>Notes on black elytron species of 
                    <italic>Pyrrhalta</italic> Joannis and the description of a new species from China (Coleoptera, Chrysomelidae, Galerucinae)</article-title><source>Zookeys</source><day>12</day><month>4</month><year>2013</year><volume>2013</volume><issue>289</issue><fpage>41</fpage><lpage>56</lpage><pub-id pub-id-type="doi">10.3897/zookeys.289.4266</pub-id></mixed-citation></tp:treatment-meta><tp:nomenclature><label>7.</label><tp:taxon-name>
                            <tp:taxon-name-part taxon-name-part-type="genus">Pyrrhalta</tp:taxon-name-part>
                            <tp:taxon-name-part taxon-name-part-type="species">subaenea</tp:taxon-name-part>
                        <object-id xmlns:xlink="http://www.w3.org/1999/xlink" xlink:type="simple">http://species-id.net/wiki/Pyrrhalta_subaenea</object-id>
								</tp:taxon-name><tp:taxon-authority>(Ogloblin, 1936)</tp:taxon-authority><xref ref-type="fig" rid="F2">Figs 13–14</xref><xref ref-type="fig" rid="F3">, 34–35</xref><tp:nomenclature-citation-list><tp:nomenclature-citation><tp:taxon-name>Galerucella (Xanthogaleruca) subaenea</tp:taxon-name><comment> Ogloblin, 1936: 102, 389.</comment></tp:nomenclature-citation><tp:nomenclature-citation><tp:taxon-name>Pyrrhalta subaenea</tp:taxon-name><comment>: Gressitt &amp; Kimoto, 1963: 466.</comment></tp:nomenclature-citation></tp:nomenclature-citation-list></tp:nomenclature><tp:treatment-sec sec-type="Specimens examined"><title>Specimens examined.</title><p>Type material: Syntypes: 1♀, 1♂, original label: “entre Za-mi et Ta-pa, 16-VII-93, Tchouen tshin / Syntypus” (ZIN).</p></tp:treatment-sec><tp:treatment-sec sec-type="Distribution"><title>Distribution.</title><p>China (Sichuan).</p></tp:treatment-sec><tp:treatment-sec sec-type="Notes"><title>Notes.</title><p>Aedeagus of a syntype is illustrated here (<xref ref-type="fig" rid="F3">Figs 34-35</xref>), dorsal view: slightly asymmetrical, gradually and slightly widened to apex, apex with acute tip in middle; lateral view: gradually tapering to subacute tip, slightly arched on left side, nearly semi-ellipse on right side.</p><fig id="F2" position="float" orientation="portrait"><label>Figures 13–23.</label><caption><p>Habitus. <bold>13–14</bold> <italic><tp:taxon-name>Pyrrhalta subaenea</tp:taxon-name></italic> (syntype) <bold>15–16</bold> <italic><tp:taxon-name>Pyrrhalta sulcatipennis</tp:taxon-name></italic> (holotype) <bold>17–18</bold> <italic><tp:taxon-name>Pyrrhalta tianmuensis</tp:taxon-name></italic> (holotype) <bold>19–20</bold> <italic><tp:taxon-name>Pyrrhalta warchalowskii</tp:taxon-name></italic> (paratype) <bold>21–22</bold> <italic><tp:taxon-name>Pyrrhalta xizangana</tp:taxon-name></italic> (holotype) <bold>23</bold> <italic><tp:taxon-name>Pyrrhalta tatesuji</tp:taxon-name></italic> Kimoto (drawing after original photograph in <xref ref-type="bibr" rid="B10">Kimoto 2001</xref>).</p></caption><graphic xmlns:xlink="http://www.w3.org/1999/xlink" xlink:href="ZooKeys-289-041-g002.jpg" position="float" orientation="portrait" xlink:type="simple"/></fig><fig id="F3" position="float" orientation="portrait"><label>Figures 24–35.</label><caption><p>Aedeagus. <bold>24–25</bold> <italic><tp:taxon-name>Pyrrhalta huangshana</tp:taxon-name></italic> (holotype, <bold>24</bold> dorsal view <bold>25</bold> lateral view) <bold>26–27</bold> <italic><tp:taxon-name>Pyrrhalta martensi</tp:taxon-name></italic> (<bold>26</bold> dorsal view <bold>27</bold> lateral view) <bold>28–29</bold> <italic><tp:taxon-name>Pyrrhalta meghalayana</tp:taxon-name></italic> (paratype, <bold>28</bold> dorsal view <bold>29</bold> lateral view) <bold>30–31</bold> <italic><tp:taxon-name>Pyrrhalta metallica</tp:taxon-name></italic> (<bold>30</bold> dorsal view <bold>31</bold> lateral view) <bold>32–33</bold> <italic><tp:taxon-name>Pyrrhalta orientalis</tp:taxon-name></italic> (<bold>32</bold> dorsal view <bold>33</bold> lateral view) <bold>34–35</bold> <italic><tp:taxon-name>Pyrrhalta subaenea</tp:taxon-name></italic> (syntype, <bold>34</bold> dorsal view <bold>35</bold> lateral view).</p></caption><graphic xmlns:xlink="http://www.w3.org/1999/xlink" xlink:href="ZooKeys-289-041-g003.jpg" position="float" orientation="portrait" xlink:type="simple"/></fig></tp:treatment-sec><ref-list><ref id="B10"><mixed-citation xmlns:xlink="http://www.w3.org/1999/xlink" xlink:type="simple"><person-group><name name-style="western"><surname>Kimoto</surname><given-names>S</given-names></name></person-group> (<year>2001</year>)<article-title> The Chrysomelidae (Insecta: Coleoptera) collected by the Kyushu University Scientific Expedition to the Nepal Himalaya in 1971 and 1972.</article-title><source>Bulletin of the Kitakyushu Museum of Natural History </source><volume>20</volume>: <fpage>17</fpage>-<lpage>80</lpage>.</mixed-citation></ref></ref-list></tp:taxon-treatment>
