# Supplementary material for: Notes on black elytron species of Pyrrhalta Joannis and the description of a new species from China (Coleoptera, Chrysomelidae, Galerucinae)
Source: Zookeys. 2013 Apr 12;(289):41–56. doi: 10.3897/zookeys.289.4266 (PMC3677389; doi:10.3897/zookeys.289.4266)
Supplement: XML Treatment for Pyrrhalta tianmuensis [file zookeys.289.4266-treatment10.xml]

<!DOCTYPE tp:taxon-treatment
  PUBLIC "-//TaxonX//DTD Taxonomic Treatment Publishing DTD v0 20100105//EN" "tax-treatment-NSO.dtd">
<tp:taxon-treatment xmlns:tp="http://www.plazi.org/taxpub"><tp:treatment-meta><mixed-citation publication-type="journal"><person-group><name><surname>Nie</surname><given-names>Rui-E</given-names></name><name><surname>Zhou</surname><given-names>Da-Kang</given-names></name><name><surname>Xue</surname><given-names>Huai-Jun</given-names></name><name><surname>Yang</surname><given-names>Xing-Ke</given-names></name></person-group><article-title>Notes on black elytron species of 
                    <italic>Pyrrhalta</italic> Joannis and the description of a new species from China (Coleoptera, Chrysomelidae, Galerucinae)</article-title><source>Zookeys</source><day>12</day><month>4</month><year>2013</year><volume>2013</volume><issue>289</issue><fpage>41</fpage><lpage>56</lpage><pub-id pub-id-type="doi">10.3897/zookeys.289.4266</pub-id></mixed-citation></tp:treatment-meta><tp:nomenclature><label>10.</label><tp:taxon-name>
                            <tp:taxon-name-part taxon-name-part-type="genus">Pyrrhalta</tp:taxon-name-part>
                            <tp:taxon-name-part taxon-name-part-type="species">tianmuensis</tp:taxon-name-part>
                        <object-id xmlns:xlink="http://www.w3.org/1999/xlink" xlink:type="simple">http://species-id.net/wiki/Pyrrhalta_tianmuensis</object-id>
								</tp:taxon-name><tp:taxon-authority>Chen, 1964</tp:taxon-authority><xref ref-type="fig" rid="F2">Figs 17–18</xref><xref ref-type="fig" rid="F4">, 38–39</xref><tp:nomenclature-citation-list><tp:nomenclature-citation><tp:taxon-name>Pyrrhalta tianmuensis</tp:taxon-name><comment> Chen, 1964: 207.</comment></tp:nomenclature-citation></tp:nomenclature-citation-list></tp:nomenclature><tp:treatment-sec sec-type="Specimens examined"><title>Specimens examined.</title><p>Type material: Holotype: ♀, re-written (original labels are in Chinese): China, Zhejiang, Tianmu Mountain, 6-VIII-1937, collector unknown (IZAS).</p><p>Other material (1 spec.): 1♂, China, Zhejiang, W. Tianmu Mountain, 30-VII-1998, Hong Wu leg. (IZAS).</p></tp:treatment-sec><tp:treatment-sec sec-type="Distribution"><title>Distribution.</title><p>China (Zhejiang).</p></tp:treatment-sec><tp:treatment-sec sec-type="Notes"><title>Notes.</title><p>Aedeagus is illustrated here for the first time. Aedeagus: slender, dorsal view: strongly asymmetrical, apex with acute tip, apical part narrower than basal part, gradually tapering apically but arching near half of base on right side, nearly straight on left side before apex; lateral view: very slender, nearly straight on left side, suddenly tapering to acute tip at basal 1/4 on right side (<xref ref-type="fig" rid="F4">Figs 38–39</xref>).</p></tp:treatment-sec><tp:treatment-sec><!--Section generated to contain objects referenced in tp:taxon-treatment.--><fig id="F2" position="float" orientation="portrait"><label>Figures 13–23.</label><caption><p>Habitus. <bold>13–14</bold> <italic><tp:taxon-name>Pyrrhalta subaenea</tp:taxon-name></italic> (syntype) <bold>15–16</bold> <italic><tp:taxon-name>Pyrrhalta sulcatipennis</tp:taxon-name></italic> (holotype) <bold>17–18</bold> <italic><tp:taxon-name>Pyrrhalta tianmuensis</tp:taxon-name></italic> (holotype) <bold>19–20</bold> <italic><tp:taxon-name>Pyrrhalta warchalowskii</tp:taxon-name></italic> (paratype) <bold>21–22</bold> <italic><tp:taxon-name>Pyrrhalta xizangana</tp:taxon-name></italic> (holotype) <bold>23</bold> <italic><tp:taxon-name>Pyrrhalta tatesuji</tp:taxon-name></italic> Kimoto (drawing after original photograph in <xref ref-type="bibr" rid="B10">Kimoto 2001</xref>).</p></caption><graphic xmlns:xlink="http://www.w3.org/1999/xlink" xlink:href="ZooKeys-289-041-g002.jpg" position="float" orientation="portrait" xlink:type="simple"/></fig><fig id="F4" position="float" orientation="portrait"><label>Figures 36–43.</label><caption><p>Aedeagus / spermatheca <bold>36–37</bold> <italic><tp:taxon-name>Pyrrhalta sulcatipennis</tp:taxon-name></italic> (holotype, <bold>36</bold> dorsal view <bold>37</bold> lateral view) <bold>38–39</bold> <italic><tp:taxon-name>Pyrrhalta tianmuensis</tp:taxon-name></italic> (<bold>38</bold> dorsal view <bold>39</bold> lateral view) <bold>40–41</bold> <italic><tp:taxon-name>Pyrrhalta warchalowskii</tp:taxon-name></italic> (<xref ref-type="bibr" rid="B4">Bezděk 2007</xref> orig., <bold>40</bold> dorsal view <bold>41</bold> lateral view) <bold>42</bold> spermatheca of <italic><tp:taxon-name>Pyrrhalta fossata</tp:taxon-name></italic> (holotype) <bold>43</bold> spermatheca of <italic><tp:taxon-name>Pyrrhalta xizangana</tp:taxon-name></italic> (paratype).</p></caption><graphic xmlns:xlink="http://www.w3.org/1999/xlink" xlink:href="ZooKeys-289-041-g004.jpg" position="float" orientation="portrait" xlink:type="simple"/></fig></tp:treatment-sec><ref-list><ref id="B10"><mixed-citation xmlns:xlink="http://www.w3.org/1999/xlink" xlink:type="simple"><person-group><name name-style="western"><surname>Kimoto</surname><given-names>S</given-names></name></person-group> (<year>2001</year>)<article-title> The Chrysomelidae (Insecta: Coleoptera) collected by the Kyushu University Scientific Expedition to the Nepal Himalaya in 1971 and 1972.</article-title><source>Bulletin of the Kitakyushu Museum of Natural History </source><volume>20</volume>: <fpage>17</fpage>-<lpage>80</lpage>.</mixed-citation></ref><ref id="B4"><mixed-citation xmlns:xlink="http://www.w3.org/1999/xlink" xlink:type="simple"><person-group><name name-style="western"><surname>Bezděk</surname><given-names>J</given-names></name></person-group> (<year>2007</year>)<article-title> Notes on the Galerucini from India and Sri Lanka, with description of <italic>Pyrrhalta warchalowskii</italic> n. sp from Tamil Nadu state, India (Coleoptera: Chrysomelidae: Galerucinae).</article-title><source>Genus </source><volume>18</volume>: <fpage>603</fpage>-<lpage>612</lpage>.</mixed-citation></ref></ref-list></tp:taxon-treatment>
