# Supplementary material for: Notes on black elytron species of Pyrrhalta Joannis and the description of a new species from China (Coleoptera, Chrysomelidae, Galerucinae)
Source: Zookeys. 2013 Apr 12;(289):41–56. doi: 10.3897/zookeys.289.4266 (PMC3677389; doi:10.3897/zookeys.289.4266)
Supplement: XML Treatment for Pyrrhalta warchalowskii [file zookeys.289.4266-treatment11.xml]

<!DOCTYPE tp:taxon-treatment
  PUBLIC "-//TaxonX//DTD Taxonomic Treatment Publishing DTD v0 20100105//EN" "tax-treatment-NSO.dtd">
<tp:taxon-treatment xmlns:tp="http://www.plazi.org/taxpub"><tp:treatment-meta><mixed-citation publication-type="journal"><person-group><name><surname>Nie</surname><given-names>Rui-E</given-names></name><name><surname>Zhou</surname><given-names>Da-Kang</given-names></name><name><surname>Xue</surname><given-names>Huai-Jun</given-names></name><name><surname>Yang</surname><given-names>Xing-Ke</given-names></name></person-group><article-title>Notes on black elytron species of 
                    <italic>Pyrrhalta</italic> Joannis and the description of a new species from China (Coleoptera, Chrysomelidae, Galerucinae)</article-title><source>Zookeys</source><day>12</day><month>4</month><year>2013</year><volume>2013</volume><issue>289</issue><fpage>41</fpage><lpage>56</lpage><pub-id pub-id-type="doi">10.3897/zookeys.289.4266</pub-id></mixed-citation></tp:treatment-meta><tp:nomenclature><label>11.</label><tp:taxon-name>
                            <tp:taxon-name-part taxon-name-part-type="genus">Pyrrhalta</tp:taxon-name-part>
                            <tp:taxon-name-part taxon-name-part-type="species">warchalowskii</tp:taxon-name-part>
                        <object-id xmlns:xlink="http://www.w3.org/1999/xlink" xlink:type="simple">http://species-id.net/wiki/Pyrrhalta_warchalowskii</object-id>
								</tp:taxon-name><tp:taxon-authority>Bezděk, 2007</tp:taxon-authority><xref ref-type="fig" rid="F2">Figs 19–20</xref><xref ref-type="fig" rid="F4">, 40–41</xref><tp:nomenclature-citation-list><tp:nomenclature-citation><tp:taxon-name>Pyrrhalta warchalowskii</tp:taxon-name><comment> Bezděk, 2007: 607.</comment></tp:nomenclature-citation></tp:nomenclature-citation-list></tp:nomenclature><tp:treatment-sec sec-type="Specimens examined"><title>Specimens examined.</title><p>Type material: Paratype: 1♀, original label: “S-INDIA, Tamil Nadu state, Nilgiri hills, 10km SW of Manjoor, <named-content xmlns:xlink="http://www.w3.org/1999/xlink" content-type="dwc:verbatimCoordinates" xlink:type="simple">76°35'E, 11°12'N</named-content>, Thiashola reserved forest / near Carrington estate, ca 2100m, 14-19-VI-1999, Z. Kejval &amp; M. Trýzna leg. / PARATYPUS” (JBCB).</p></tp:treatment-sec><tp:treatment-sec sec-type="Distribution"><title>Distribution.</title><p>India.</p></tp:treatment-sec><tp:treatment-sec><!--Section generated to contain objects referenced in tp:taxon-treatment.--><fig id="F2" position="float" orientation="portrait"><label>Figures 13–23.</label><caption><p>Habitus. <bold>13–14</bold> <italic><tp:taxon-name>Pyrrhalta subaenea</tp:taxon-name></italic> (syntype) <bold>15–16</bold> <italic><tp:taxon-name>Pyrrhalta sulcatipennis</tp:taxon-name></italic> (holotype) <bold>17–18</bold> <italic><tp:taxon-name>Pyrrhalta tianmuensis</tp:taxon-name></italic> (holotype) <bold>19–20</bold> <italic><tp:taxon-name>Pyrrhalta warchalowskii</tp:taxon-name></italic> (paratype) <bold>21–22</bold> <italic><tp:taxon-name>Pyrrhalta xizangana</tp:taxon-name></italic> (holotype) <bold>23</bold> <italic><tp:taxon-name>Pyrrhalta tatesuji</tp:taxon-name></italic> Kimoto (drawing after original photograph in <xref ref-type="bibr" rid="B10">Kimoto 2001</xref>).</p></caption><graphic xmlns:xlink="http://www.w3.org/1999/xlink" xlink:href="ZooKeys-289-041-g002.jpg" position="float" orientation="portrait" xlink:type="simple"/></fig><fig id="F4" position="float" orientation="portrait"><label>Figures 36–43.</label><caption><p>Aedeagus / spermatheca <bold>36–37</bold> <italic><tp:taxon-name>Pyrrhalta sulcatipennis</tp:taxon-name></italic> (holotype, <bold>36</bold> dorsal view <bold>37</bold> lateral view) <bold>38–39</bold> <italic><tp:taxon-name>Pyrrhalta tianmuensis</tp:taxon-name></italic> (<bold>38</bold> dorsal view <bold>39</bold> lateral view) <bold>40–41</bold> <italic><tp:taxon-name>Pyrrhalta warchalowskii</tp:taxon-name></italic> (<xref ref-type="bibr" rid="B4">Bezděk 2007</xref> orig., <bold>40</bold> dorsal view <bold>41</bold> lateral view) <bold>42</bold> spermatheca of <italic><tp:taxon-name>Pyrrhalta fossata</tp:taxon-name></italic> (holotype) <bold>43</bold> spermatheca of <italic><tp:taxon-name>Pyrrhalta xizangana</tp:taxon-name></italic> (paratype).</p></caption><graphic xmlns:xlink="http://www.w3.org/1999/xlink" xlink:href="ZooKeys-289-041-g004.jpg" position="float" orientation="portrait" xlink:type="simple"/></fig></tp:treatment-sec><ref-list><ref id="B10"><mixed-citation xmlns:xlink="http://www.w3.org/1999/xlink" xlink:type="simple"><person-group><name name-style="western"><surname>Kimoto</surname><given-names>S</given-names></name></person-group> (<year>2001</year>)<article-title> The Chrysomelidae (Insecta: Coleoptera) collected by the Kyushu University Scientific Expedition to the Nepal Himalaya in 1971 and 1972.</article-title><source>Bulletin of the Kitakyushu Museum of Natural History </source><volume>20</volume>: <fpage>17</fpage>-<lpage>80</lpage>.</mixed-citation></ref><ref id="B4"><mixed-citation xmlns:xlink="http://www.w3.org/1999/xlink" xlink:type="simple"><person-group><name name-style="western"><surname>Bezděk</surname><given-names>J</given-names></name></person-group> (<year>2007</year>)<article-title> Notes on the Galerucini from India and Sri Lanka, with description of <italic>Pyrrhalta warchalowskii</italic> n. sp from Tamil Nadu state, India (Coleoptera: Chrysomelidae: Galerucinae).</article-title><source>Genus </source><volume>18</volume>: <fpage>603</fpage>-<lpage>612</lpage>.</mixed-citation></ref></ref-list></tp:taxon-treatment>
