# Supplementary material for: Notes on black elytron species of Pyrrhalta Joannis and the description of a new species from China (Coleoptera, Chrysomelidae, Galerucinae)
Source: Zookeys. 2013 Apr 12;(289):41–56. doi: 10.3897/zookeys.289.4266 (PMC3677389; doi:10.3897/zookeys.289.4266)
Supplement: XML Treatment for Pyrrhalta qianana [file zookeys.289.4266-treatment13.xml]

<!DOCTYPE tp:taxon-treatment
  PUBLIC "-//TaxonX//DTD Taxonomic Treatment Publishing DTD v0 20100105//EN" "tax-treatment-NSO.dtd">
<tp:taxon-treatment xmlns:tp="http://www.plazi.org/taxpub"><tp:treatment-meta><mixed-citation publication-type="journal"><person-group><name><surname>Nie</surname><given-names>Rui-E</given-names></name><name><surname>Zhou</surname><given-names>Da-Kang</given-names></name><name><surname>Xue</surname><given-names>Huai-Jun</given-names></name><name><surname>Yang</surname><given-names>Xing-Ke</given-names></name></person-group><article-title>Notes on black elytron species of 
                    <italic>Pyrrhalta</italic> Joannis and the description of a new species from China (Coleoptera, Chrysomelidae, Galerucinae)</article-title><source>Zookeys</source><day>12</day><month>4</month><year>2013</year><volume>2013</volume><issue>289</issue><fpage>41</fpage><lpage>56</lpage><pub-id pub-id-type="doi">10.3897/zookeys.289.4266</pub-id></mixed-citation></tp:treatment-meta><tp:nomenclature><label>13.</label><tp:taxon-name>
                            <tp:taxon-name-part taxon-name-part-type="genus">Pyrrhalta</tp:taxon-name-part>
                            <tp:taxon-name-part taxon-name-part-type="species">qianana</tp:taxon-name-part>
                        <object-id xmlns:xlink="http://www.w3.org/1999/xlink" xlink:type="simple">urn:lsid:zoobank.org:act:0ABCCB95-FF41-4DE8-9185-E2B29454998C</object-id>
								<object-id xmlns:xlink="http://www.w3.org/1999/xlink" xlink:type="simple">http://species-id.net/wiki/Pyrrhalta_qianana</object-id>
								</tp:taxon-name><tp:taxon-authority>Nie &amp; Yang</tp:taxon-authority><tp:taxon-status xmlns:xlink="http://www.w3.org/1999/xlink" xlink:type="simple">sp. n.</tp:taxon-status><xref ref-type="fig" rid="F5">Figs 44–49</xref></tp:nomenclature><tp:treatment-sec sec-type="Type material"><title>Type material.</title><p>Holotype: ♂, China, Guizhou, Zunyi, Kuankuoshui Nature Reserve, Baishaogou, 9-VI-2010, Wan-Gang Liu leg. (IZAS). Paratype: 1♂, the same data as holotype (IZAS); 1♂, China, Sichuan, Fengdu, Shiping, 610m, 3-VI-1994, Wen-Zhu Li leg. (IZAS); 1♂, China, Chongqing, Beipei, Tuanjie, 6-V-1999, Hai-Jian Wang and Yin-Fei Zhu leg. (IZAS); 1♀, China, Guizhou, Jiangkou, Huixiangping, 2-III-2001, Guo-Dong Ren leg. (MHBU); 1♀, China, Sichuan, Emei Mountain, 1800-1900m, 14-VIII-1957, Fu-Xing Zhu leg (IZAS).</p></tp:treatment-sec><tp:treatment-sec sec-type="Diagnosis"><title>Diagnosis.</title><p>Thisspecies can be separated from all known species in the genus by the following characters: very long antennae (length=4.9 mm), antennomere 3 more than 2 times as long as antennomere 2, and last abdominal sternite of male with very deep U-shape cavity (<xref ref-type="fig" rid="F5">Fig. 46</xref>).</p></tp:treatment-sec><tp:treatment-sec sec-type="Description"><title>Description.</title><p>Generally black, apex of labrum and mandible, maxilla, dark brown; head, pronotum, elytral margin, elytral suture, yellowish; antenna black except ventral side of antennomeres 1-5; legs brown except ventral sides of tibiae and tarsi black; scutellum yellowish brown, dark brown on basal part. Body densely covered with short pale silvery pubescences.</p><p>Head slightly narrower than prothorax; occiput flat; epicranial suture distinct; frontal tubercles distinctly raised, subquadrate, vertex impunctate.</p><p>Antennae long, slender, 0.85× as long as body, length ratio of antennomeres 1 to 11: 15-11-24-23-22-20-20-16-19-17-20.</p><p>Pronotum transverse, nearly 2× as broad as long, maximum width across pronotum 1.55 mm, distance from basal margin to anterior margin 0.75 mm, anterior margin nearly straight and slightly emarginate at middle, lateral margin constricted in anterior third, basal margin slightly concave mesally; anterior angle nearly rectangular, and posterior angles obtusely rounded. Surface densely pubescent, irregularly punctured, with pair of deep depressions laterally and longitudinal depression in middle.</p><p>Scutellum trapezoid, densely punctured, sparsely pubescent.</p><p>Elytron subparallel, nearly 3.7× as long as broad, maximum width across both elytra 1.15 mm, linear distance from base to apex of elytra 4.25 mm; surface confusedly punctured and closely covered with fine hairs; space between punctures smaller than diameter of puncture; epipleuron slightly broad basaly, gradually narrowed toward apex.</p><p>Ventral surface: mesoventrite glabrous, mesepisternum and mesepimeron thinly covered with short pubescence. Middle disc of metaventrite brown, with sparse hairs. Last sternite of male with very deep “U” shape emarginate cavity reaching nearly its basal margin.</p><p>Legs moderately stout, hind tarsomere 1 nearly equal with last which is nearly as long as 2 and 3 together.</p><p><!--PageBreak-->Male. Last abdominal sternite with very deep U-shape cavity (<xref ref-type="fig" rid="F5">Fig. 46</xref>). Aedeagus: dorsal view: strongly asymmetrical but nearly parallel-sided, apex subacute, tapered; lateral view: somewhat sinuate on left side, gradually tapering to acute tip on right side. (<xref ref-type="fig" rid="F5">Figs 48–49</xref>).</p><p><!--PageBreak-->Female. Last abdominal sternite with triangle emargination at center of apex (<xref ref-type="fig" rid="F5">Fig. 45</xref>). Spermatheca: base not bent, capsule wall thick, apex of capsule about 1/2 as long as capsule (<xref ref-type="fig" rid="F5">Fig. 47</xref>).</p><p>Length: 5.4–5.5 mm (linear distance from labrum to elytral apex); width: 2.0–2.1 mm (width across base of elytra).</p><fig id="F5" position="float" orientation="portrait"><label>Figures 44–49.</label><caption><p><italic><tp:taxon-name>Pyrrhalta quinana</tp:taxon-name></italic> sp. n. <bold>44</bold> Adult <bold>45</bold> The last abdominal sternite of female <bold>46</bold> The last sternite of male <bold>47</bold> spermatheca <bold>48–49</bold> aedeagus (<bold>48</bold> dorsal view <bold>49</bold> lateral view).</p></caption><graphic xmlns:xlink="http://www.w3.org/1999/xlink" xlink:href="ZooKeys-289-041-g005.jpg" position="float" orientation="portrait" xlink:type="simple"/></fig></tp:treatment-sec><tp:treatment-sec sec-type="Etymology"><title>Etymology.</title><p>This species is named for its holotype locality, Guizhou province (shortened form as “Qian” in Chinese).</p></tp:treatment-sec><tp:treatment-sec sec-type="Distribution"><title>Distribution.</title><p>China (Guizhou, Sichuan).</p></tp:treatment-sec></tp:taxon-treatment>
